# Supplementary material for: The widespread dissemination of integrons throughout bacterial communities in a riverine system
Source: ISME J. 2018 Jan 26;12(3):681–91. doi: 10.1038/s41396-017-0030-8 (PMC5864220; doi:10.1038/s41396-017-0030-8)
Supplement: Supplementary file 2 — Supplementary Table 1 [file 41396_2017_30_MOESM2_ESM.xlsx]

## Sheet: Sheet1
Downstreams Atypical Class 1 integron strain number	Identification	E. coli MLST identification	Resistance to antibiotics (1 = resistant, 0 = sensitive, I = intermediate)
			Streptomycin	Ciprofloxacin	Cefpodoxime	Cefuroxime	Trimethorpim	Ertaepenem	Gentamicin	Tetracycline	Sulfamethoxazole	Co-Amoxiclav	Oxacillin	Tigecycline	Total resistance
338	Aermonas media		1	1	0	0	1	0	0	0	1	1	1	0	6
911	Aeromonas media		1	0	1	1	0	0	1	1	1	1	1	0	8
337	Aeromonas media		1	0	0	0	1	0	0	1	1	0	1	0	5
472	Aeromonas media		0	0	1	1	1	0	0	0	1	1	1	0	6
887	Aeromonas salmonicida		1	0	1	1	1	1	0	1	1	1	1	I	9
473	Aeromonas salmonicida		0	0	1	1	1	0	0	0	1	1	1	0	6
513A	Citrobacter braakii		1	1	1	1	0	0	1	1	1	1	1	0	9
519	Citrobacter freundii		1	0	1	1	1	0	1	1	1	1	1	0	9
511	Citrobacter freundii		1	0	1	1	1	0	1	1	1	1	1	0	9
515	Klebsiella oxytoca		1	1	1	1	1	0	1	0	1	1	1	0	9
517	Klebsiella oxytoca		1	1	1	1	1	0	1	0	1	1	1	0	9
270	Yersinia rohdei		1	0	0	0	0	0	0	0	0	0	0	0	1
344	Escherichia coli	ST 989 (Animal Pathogen)	1	1	0	0	1	0	0	1	1	1	1	0	7
440	Escherichia coli	ST 10	1	0	0	0	1	0	0	1	0	1	1	0	5
444	Escherichia coli	ST 73 (Human pathogen)	0	0	1	0	0	0	0	1	1	1	1	I	5
222	Escherichia coli	ST Unknown	1	0	0	0	0	0	1	0	1	0	0	0	3
394	Escherichia coli	ST Unknown	0	0	0	0	1	0	0	1	1	0	1	0	4
398	Escherichia coli	ST Unknown	1	0	0	0	1	0	0	1	1	0	1	0	5
447	Escherichia coli	ST 131 (Human Pathogen)	1	0	0	0	0	0	1	0	1	1	1	0	5
447	Escherichia coli	ST Unknown	1	0	0	0	0	0	1	0	1	1	1	0	5
221	Escherichia coli	ST 126 (Animal pathogen)	1	1	0	0	1	0	1	0	1	0	0	0	5
282	Escherichia coli	ST Unknown	1	0	0	0	1	0	0	0	1	1	1	0	5
223	Escherichia coli	ST 216 (Human Associated)	1	0	0	0	0	0	1	0	1	0	0	0	3
224	Escherichia coli	ST1297 (Human Pathogen)	1	1	1	0	0	0	1	0	1	1	1	0	7
229	Escherichia coli	ST Unknown	1	0	0	0	0	0	1	0	1	0	0	0	3
392	Escherichia coli	ST 131 (Human Pathogen)	1	0	0	0	1	0	0	1	1	1	1	0	6
346	Escherichia coli	ST Unknown	0	1	1	1	0	0	0	0	0	1	1	0	5
334	Escherichia coli	ST Unknown	1	0	0	0	1	0	0	1	1	0	1	0	5
481	Escherichia coli	ST Unknown	1	1	1	1	1	0	0	0	1	1	1	0	8
488B	Escherichia coli	ST 131 (Human Pathogen)	1	0	1	1	1	0	1	0	1	1	1	0	8
476	Escherichia coli	ST Unknown	1	1	1	1	1	0	0	0	1	1	1	0	8
482	Escherichia coli	ST131 (Human pathogen)	0	1	1	1	1	0	0	1	0	1	1	0	7
484	Escherichia coli	ST Unknown	1	1	1	1	1	0	0	1	1	1	1	0	9
486	Escherichia coli	ST131 (Human pathogen)	1	0	1	1	1	0	0	1	1	1	1	0	8
501	Escherichia coli	ST Unknown	1	1	1	1	1	0	1	1	1	1	1	0	10
487	Escherichia coli	ST 167 (Human Pathogen)	1	1	1	1	0	0	1	1	1	1	1	0	9
488A	Escherichia coli	ST 131 (Human Pathogen)	1	1	1	1	1	0	1	1	1	1	1	0	10
502	Escherichia coli	ST1060 (Human Associated)	1	1	1	1	0	0	0	1	1	1	1	0	8
506	Escherichia coli	ST 167 (Human Pathogen)	1	1	1	1	0	0	0	1	1	1	1	0	8
507	Escherichia coli	ST Unknown	1	1	1	1	1	0	1	1	1	1	1	0	10
508	Escherichia coli	ST167 (Pathogen)	0	1	1	1	0	0	1	1	1	1	1	0	8
512	Escherichia coli	ST Unknown	1	0	1	1	1	0	1	1	1	1	1	0	9
518	Escherichia coli	ST 167 (Human Pathogen)	1	1	1	1	0	0	1	1	1	1	1	0	9
TL3	Escherichia coli	ST167 (Pathogen)	1	1	1	1	0	0	1	1	1	1	1	0	9
475	Escherichia coli	ST Unknown	0	0	1	0	0	0	1	0	0	1	1	0	4
513B	Escherichia coli	ST 167 (Human Pathogen)	1	1	1	1	0	0	1	1	1	1	1	0	9
514	Escherichia coli	ST Unknown	1	0	1	1	0	1	0	1	1	1	1	0	8
736	Janthinobacterium sp.		1	1	1	1	1	0	1	0	1	1	1	0	9
758	Pseudomonas azotoformans		0	0	1	1	1	1	0	1	1	1	1	0	8
897	Pseudomonas brenneri		1	1	0	1	1	0	0	1	1	0	1	0	7
898	Pseudomonas brenneri		0	0	1	1	1	1	0	0	1	1	1	0	7
760	Pseudomonas chlororaphis		1	0	1	1	1	1	0	1	1	1	1	I	9
902	Pseudomonas fluorescens		1	0	0	0	1	0	0	1	1	0	1	0	5
757	Pseudomonas fluorescens		1	0	1	1	1	1	0	1	1	1	1	1	10
755	Pseudomonas fluroscens		1	0	0	0	0	1	0	1	1	1	1	0	6
756	Pseudomonas gessardii		1	0	1	1	1	1	0	0	1	1	1	0	8
752	Pseudomonas gessardii		0	0	1	1	1	1	0	0	1	1	1	0	7
753	Pseudomonas gessardii		1	0	1	1	1	1	0	1	1	1	1	I	9
891	Pseudomonas grimontii		0	0	1	1	1	1	0	1	1	1	1	I	8
892	Pseudomonas grimontii		1	0	1	1	1	1	0	1	1	1	1	I	9
731	Pseudomonas jessenii		1	0	1	1	1	1	0	0	1	1	1	0	8
714	Pseudomonas marginalis		0	0	1	1	1	1	0	0	1	1	1	I	7
732	Pseudomonas marginalis		1	0	1	1	1	0	0	0	0	1	1	0	6
735	Pseudomonas marginalis		1	0	1	1	1	0	0	0	1	1	1	0	7
773	Pseudomonas migulae		0	0	1	1	1	0	0	0	1	1	1	0	6
912	Pseudomonas trivialis		1	0	0	0	1	0	0	1	1	0	1	0	5
Downstream 3'-CS Class 1 integron strain number															0
336	Aermonas media		0	0	1	1	0	0	1	0	1	1	1	1	7
325	Aermonas media		0	1	0	0	0	0	0	0	1	1	1	0	4
321	Aermonas punctata		0	0	0	0	0	0	0	1	1	0	1	0	3
265	Aermonas media		0	1	1	0	0	0	0	0	1	1	1	0	5
333	Aermonas media		1	0	0	0	1	0	0	1	1	0	1	0	5
262	Aermonas media		1	0	0	0	0	0	0	1	1	1	1	0	5
331	Aermonas media		0	1	1	1	0	0	0	0	1	0	1	0	5
330	Aermonas media		0	1	0	0	0	0	0	0	1	1	1	0	4
335	Aeromonas media		1	1	0	0	0	0	0	0	1	1	1	0	5
272	Aeromonas media		1	0	0	0	0	0	0	1	1	1	1	0	5
326	Aeromonas media		0	0	0	1	0	0	0	1	0	0	0	1	3
630	Aeromonas salmoicida		0	0	1	1	0	0	0	0	1	1	1	0	5
275	Aeromonas salmonicida		1	0	0	0	0	0	0	1	1	1	1	0	5
264	Aeromonas salmonicida		0	0	1	0	0	1	1	1	1	1	0	1	7
279	Aeromonas salmonicida		1	0	0	0	0	0	0	1	1	1	1	0	5
277	Aeromonas salmonicida		0	0	0	0	0	0	0	1	1	1	1	0	4
328	Aeromonas salmonicida		0	0	1	1	0	0	0	0	1	1	1	0	5
328	Aeromonas salmonicida		0	0	0	0	1	1	0	0	0	0	1	1	4
205	Aeromonas media		1	0	1	1	0	0	1	1	1	1	1	0	8
207	Aeromonas media		1	0	1	1	1	0	1	0	1	1	1	0	8
322	Aeromonas veronii		1	1	1	1	1	0	1	1	1	1	1	0	10
884	Escherichia coli	ST Unknown	1	1	0	0	0	0	0	0	1	1	1	0	5
391	Escherichia coli	ST 1193 (Human Pathogen)	1	1	0	0	1	0	1	1	1	1	1	0	8
263	Escherichia coli	ST Unknown	0	0	0	0	0	0	0	0	0	0	0	0	0
449	Escherichia coli	ST Unknown	1	0	0	0	0	0	0	0	1	0	1	0	3
396	Escherichia coli	ST 209 (Human Associated)	1	1	0	0	1	0	1	1	1	1	1	0	8
284	Escherichia coli	ST Unknown	1	1	0	0	1	0	1	1	1	1	1	0	8
395	Escherichia coli	ST Unknown	0	1	0	0	1	0	1	1	1	1	1	0	7
437	Escherichia coli	St 404 (Human Pathogen)	1	1	0	0	1	0	0	0	1	0	1	0	5
341	Escherichia coli	St 1193 (Human Pathogen)	1	1	0	0	1	0	1	0	1	1	1	0	7
485	Escherichia coli	ST Unknown	1	0	1	1	1	0	0	0	1	1	1	0	7
267	Enterobacter aerogenes		1	1	1	1	1	1	0	0	1	1	1	0	9
483	Citrobacter freundii dnaJ		1	1	1	1	1	0	1	1	1	1	1	0	10
626	Klebsiella oxytoca		0	0	1	0	0	0	0	0	0	0	1	0	2
520	Klebsiella oxytoca dnaJ		1	1	1	1	0	0	1	1	1	1	1	0	9
285	Raoultella ornithinolytica		1	1	1	1	1	1	0	1	1	1	1	0	10
329	Pseudomonas lurida		0	0	0	1	0	0	0	0	0	0	0	1	2
Upstream Atypical Class 1 integron strain number															0
371	Aermonas Media		0	0	0	1	0	0	0	0	1	1	1	0	4
234	Aeromonas media		1	0	1	1	1	0	0	0	0	0	1	0	5
361	Aeromonas media		1	1	0	0	0	0	0	0	1	1	1	0	5
790	Bacillus Cereus		0	0	1	1	1	1	0	0	1	1	1	0	7
492	Citrobacter freundii		0	0	1	1	1	0	0	1	1	1	1	0	7
369	Escherichia coli	ST Unknown	1	0	0	0	1	0	0	1	1	0	1	0	5
232	Escherichia coli	ST 10 (Human pathogen)	0	0	1	1	0	0	0	0	1	0	0	0	3
461	Escherichia coli	ST Unknown	0	0	1	1	1	1	0	0	1	1	1	0	7
462	Escherichia coli	ST 410 (Human pathogen)	1	0	1	1	0	0	0	1	1	1	1	0	7
319	Escherichia coli	ST 10	1	0	0	0	1	1	0	0	0	0	1	0	4
408	Escherichia coli	ST 73 (Human pathogen)	1	0	0	0	0	0	0	0	0	1	1	0	3
458	Escherichia coli	ST 1525 (Human pathogen)	0	0	0	0	0	0	0	0	1	1	1	0	3
493	Escherichia coli	ST131 (Human pathogen)	1	0	1	1	1	0	0	1	1	1	1	0	8
526A	Escherichia coli	ST Unknown	1	1	1	1	0	0	1	1	1	1	1	0	9
523	Escherichia coli	ST Unknown	1	0	1	1	0	0	1	1	1	1	1	0	8
526B	Klebsiella oxytoca		1	1	1	1	0	0	0	1	1	1	1	0	8
785	Ochrobactrum rhizosphaerae		1	1	0	0	0	0	0	0	0	1	1	0	4
768	Pseudomonas azotoformans		1	1	1	1	1	1	0	0	1	1	1	0	9
767	Pseudomonas gessardii		1	0	1	1	1	1	0	0	1	1	1	0	8
721	Pseudomonas putida		0	0	1	1	1	1	0	0	1	1	1	0	7
679	Psuedomonas migulae		0	0	1	1	1	0	0	0	1	1	1	I	6
521	Escherichia coli	ST Unknown	0	1	1	1	0	0	1	0	0	1	1	0	6
524	Escherichia coli	ST Unknown	1	1	1	1	1	0	1	1	1	1	1	0	10
784	Pseudomonas fluorescens		1	0	0	0	0	0	0	1	1	1	1	0	5
723	Yersinia enterocolitica		0	0	1	1	1	0	0	0	1	1	1	I	6
Upstream 3'-CS Class 1 integron strain number
309	Aermonas media		1	1	0	0	0	0	0	0	1	1	1	0	5
306	Aermonas media		0	0	0	0	0	0	0	0	1	1	1	0	3
231-2	Aeromonas media		1	0	1	0	0	0	0	0	1	1	1	0	5
236	Aeromonas media		1	0	0	0	0	0	0	0	1	0	0	0	2
467	Aeromonas hydrophila		1	1	1	1	0	0	0	1	1	1	1	0	8
819	Aeromonas media		0	0	0	0	0	0	0	0	1	1	1	0	3
299	Aeromonas media		1	1	0	1	0	0	0	1	1	1	1	0	7
366	Aeromonas media		1	1	1	0	1	1	1	0	0	1	1	0	8
364	Aeromonas media		0	1	0	1	1	0	0	0	1	0	0	0	4
463	Aeromonas media		0	0	1	1	0	0	0	0	0	1	1	0	4
295	Aeromonas salmonicida		1	0	0	1	0	0	0	0	1	1	1	0	5
297	Aeromonas Salmonicida		1	1	0	1	1	0	0	0	1	1	1	0	7
292	Aeromonas salmonicida		1	0	1	1	1	1	1	1	1	1	1	0	10
365	Aeromonas Veronii		1	1	0	0	1	0	1	1	1	1	1	0	8
293	Pseudomonas Putida		1	0	1	1	1	1	0	0	1	1	1	0	8
426	Raoultella Orthinolytica		0	0	0	0	0	0	0	0	1	1	1	0	3
491	Citrobacter freundii		0	0	1	1	1	0	1	1	1	1	1	0	8
465	Citrobacter freundii		0	0	1	1	1	0	1	1	1	1	1	0	8
466	Escherichia coli	ST Unknown	0	0	1	1	1	0	0	0	0	1	1	I	5
407	Escherichia coli	ST 73 (Human Pathogen)	1	0	0	0	1	0	0	0	1	1	1	0	5
313	Escherichia coli	ST 2695 (Human Pathogen)	1	0	0	0	0	0	0	1	1	1	1	0	5
401	Escherichia coli	ST 73 (Human Pathogen)	1	0	1	1	1	0	1	1	1	1	1	0	9
525	Escherichia coli	ST Unknown	1	0	1	1	0	0	1	1	1	1	1	0	8
