# Supplementary material for: The widespread dissemination of integrons throughout bacterial communities in a riverine system
Source: ISME J. 2018 Jan 26;12(3):681–91. doi: 10.1038/s41396-017-0030-8 (PMC5864220; doi:10.1038/s41396-017-0030-8)
Supplement: Supplementary file 5 — Supplementary Table 4 [file 41396_2017_30_MOESM5_ESM.xlsx]

## Sheet: Sheet1
ChiSquare PCEs
	DS	US
Gentamicin	22.2727	16.913	p<0.0001	2441.53
Streptomycin	9.92424	9.68801	p=0.0032	8.703
Ciprofloxacin	2.01515	1.06732	p<0.0001	739.414
Chloramphenicol	0.106061	0.114943	p=0.335	0.928
Trimethoprim	10.6667	7.1757	p<0.0001	1956.78
Sulfaonamide	0.829545	0.17734	p<0.0001	952.381
Cefotaxime	0.0275	0.00492611	p<0.0001	33.653
Ceftazidime	0.00681818	0.00492611	p = 0.524	0.524
ChiSquare E. coli
	DS	US
Gentamicin	66.6667	25	p<0.0001	1855.91
Streptomycin	29.5833	22.5	p<0.0001	67.177
Ciprofloxacin	10.4167	3.33333	p<0.0001	179.689
Chloramphenicol	4.58333	0	p<0.0001	187.568
Trimethoprim	145	0	p<0.0001	11995.5
Sulfaonamide	150.834	65	p<0.0001	3166.46
Cefotaxime	6.5	4	p<0.0001	19.056
Ceftazidime	1.33462	0.3325	p<0.0001	26.033
