# Supplementary material for: The widespread dissemination of integrons throughout bacterial communities in a riverine system
Source: ISME J. 2018 Jan 26;12(3):681–91. doi: 10.1038/s41396-017-0030-8 (PMC5864220; doi:10.1038/s41396-017-0030-8)
Supplement: Supplementary file 6 — Supplementary Table 5 [file 41396_2017_30_MOESM6_ESM.xlsx]

## Sheet: Sheet1
Non-coliform	DS	US
Mean Total Numbers	676667	279333
Coliform	DS	US
Mean Total Numbers	440000	203000
E.coli	DS	US
Mean Total Numbers	8000	4000
